# Supplementary material for: Contribution of Phosphorylation Modification to Stability and Antibacterial Activity of Egg White Protein Nanogels Loaded with Cinnamon Bark Essential Oil
Source: Gels. 2024 Dec 27;11(1):12. doi: 10.3390/gels11010012 (PMC11765320; doi:10.3390/gels11010012)
Supplement: Supplementary file 1 [file gels-11-00012-s001.zip]

Archive with 1 entries (1 files):
- gels-3374082-supplementary.pdf
